# Supplementary material for: mKmer: an unbiased K-mer embedding of microbiomic single-microbe RNA sequencing data
Source: Brief Bioinform. 2025 May 23;26(3):bbaf227. doi: 10.1093/bib/bbaf227 (PMC12100620; doi:10.1093/bib/bbaf227)
Supplement: Supplementary_file_S1_bbaf227 [file supplementary_file_s1_bbaf227.zip › Supplementary_file_S1_bbaf227.csv]

Unique K-mers of soybean soil smRNA-seq
Species	Gene	Expression
Chitinophaga sp. MD30	AATGCTATGATAT	0.58
Chitinophaga sp. MD30	ATGCTATGATATA	0.575
Chitinophaga sp. MD30	CTATGATATATTC	0.566
Chitinophaga sp. MD30	ATGATATATTCTA	0.552
Chitinophaga sp. MD30	ATATATTCTACGG	0.546
Chitinophaga sp. MD30	ATATTCTACGGGA	0.531
Chitinophaga sp. MD30	ACGGGAGTGAGGC	0.496
Chitinophaga sp. MD30	GTAAAATCGGTAA	0.492
Chitinophaga sp. MD30	CTACGGGAGTGAG	0.492
Chitinophaga sp. MD30	CTGTGGGCGCTAA	0.464
Chitinophaga sp. MD30	GCTGTGGGCGCTA	0.462
Chitinophaga sp. MD30	AAAATCGGTAATT	0.441
Chitinophaga sp. MD30	GATACGGTGAATA	0.441
Chitinophaga sp. MD30	AGGCTGTGGGCGC	0.439
Chitinophaga sp. MD30	AAATCGGTAATTG	0.434
Chitinophaga sp. MD30	ATCGGTAATTGGG	0.407
Chitinophaga sp. MD30	ATGATACGGTGAA	0.396
Chitinophaga sp. MD30	CAATGATACGGTG	0.36
Chitinophaga sp. MD30	AGCAATGATACGG	0.331
Chitinophaga sp. MD30	CAGCAATGATACG	0.324
Chitinophaga sp. MD30	GAATAAGGGCGCA	0.277
Chitinophaga sp. MD30	CGAATAAGGGCGC	0.259
Chitinophaga sp. MD30	AGCGAATAAGGGC	0.254
Chitinophaga sp. MD30	AAGCGAATAAGGG	0.242
Chitinophaga sp. MD30	TAAACGATGATTA	0.101
Chitinophaga sp. MD30	AAACGATGATTAC	0.092
Chitinophaga sp. MD30	AACGATGATTACT	0.085
Chitinophaga sp. MD30	AAGGTAGCCGTAT	0.064
Chitinophaga sp. MD30	AGGTAGCCGTATC	0.064
Chitinophaga sp. MD30	CCGTATCGGAAGG	0.053
Chitinophaga sp. MD30	AGCCGTATCGGAA	0.053
Chitinophaga sp. MD30	ATCGGAAGGTGCG	0.052
Chitinophaga sp. MD30	AAGTAATCCACCT	0.047
Chitinophaga sp. MD30	AGTAATCCACCTG	0.047
Chitinophaga sp. MD30	CCTGAAGCCGTGC	0.016
Chitinophaga sp. MD30	CCTGGGATGAGCC	0.013
Chitinophaga sp. MD30	CCCTGGGATGAGC	0.013
Chitinophaga sp. MD30	CGCCCTGGGATGA	0.013
Chitinophaga sp. MD30	TATCGCCCTGGGA	0.013
Chitinophaga sp. MD30	ATTTATCGCCCTG	0.012
Chitinophaga sp. MD30	CCGAAGTTCTGGC	0.007
Chitinophaga sp. MD30	GAAGTTCTGGCTA	0.007
Chitinophaga sp. MD30	GGTGGAACCTATA	0
Chitinophaga sp. MD30	AACGGTGGAATAC	0
Chitinophaga sp. MD30	CCGCCACTGGTTC	-0.001
Chitinophaga sp. MD30	GCCGGTCAGCTAA	-0.002
Chitinophaga sp. MD30	CAACGAAACGCTC	-0.002
Chitinophaga sp. MD30	GGATAGGTCGCAA	-0.002
Chitinophaga sp. MD30	AGGGCGTAGTCAG	-0.002
Chitinophaga sp. MD30	GCGTAGTCAGCAA	-0.002
Chitinophaga sp. MD30	GGCGTAGTCAGCA	-0.002
Chitinophaga sp. MD30	CGTAGTCAGCAAC	-0.002
Chitinophaga sp. MD30	TGAATTTTCCCAA	-0.002
Chitinophaga sp. MD30	GAACTGAAGCCCC	-0.002
Chitinophaga sp. MD30	AGGTTTTACCCTC	-0.002
Chitinophaga sp. MD30	TCTGGGGAGACCA	-0.007
Chitinophaga sp. MD30	CCGCAAGGAGGGA	-0.007
Chitinophaga sp. MD30	ACGATCCCTAGCT	-0.007
Chitinophaga sp. MD30	GACGATCCCTAGC	-0.007
Chitinophaga sp. MD30	CGACGATCCCTAG	-0.007
Chitinophaga sp. MD30	AAAGCTGCTAACG	-0.007
Chitinophaga sp. MD30	AACGCGTGTTTTA	-0.007
Chitinophaga sp. MD30	ACGCGTGTTTTAC	-0.007
Chitinophaga sp. MD30	AAAAGCTGCTAAC	-0.007
Chitinophaga sp. MD30	CGCGTGTTTTACA	-0.007
Chitinophaga sp. MD30	CGTGTTTTACAGC	-0.007
Chitinophaga sp. MD30	AGCTGCTAACGCG	-0.007
Chitinophaga sp. MD30	GAAAAGCTGCTAA	-0.007
Chitinophaga sp. MD30	AGCGCCCGTACCG	-0.007
Chitinophaga sp. MD30	GCGCCCGTACCGC	-0.007
Chitinophaga sp. MD30	ACTGACCCGGAGA	-0.007
Chitinophaga sp. MD30	CGCCCGTACCGCA	-0.007
Chitinophaga sp. MD30	CAGACTGACCCGG	-0.007
Chitinophaga sp. MD30	AGACTGACCCGGA	-0.007
Chitinophaga sp. MD30	ACAGACTGACCCG	-0.007
Chitinophaga sp. MD30	AACTTCTTTTACG	-0.007
Chitinophaga sp. MD30	AACCTATACGGCC	-0.007
Chitinophaga sp. MD30	ACTTCTTTTACGG	-0.007
Chitinophaga sp. MD30	CTTACAGACTGAC	-0.007
Chitinophaga sp. MD30	GGTGAGTCGCTTA	-0.007
Chitinophaga sp. MD30	AGTCGCTTACAGA	-0.007
Chitinophaga sp. MD30	TGAGTCGCTTACA	-0.007
Chitinophaga sp. MD30	GTCGCTTACAGAC	-0.007
Chitinophaga sp. MD30	GCTTACAGACTGA	-0.007
Chitinophaga sp. MD30	AACGAAACGCTCC	-0.007
Chitinophaga sp. MD30	AGCACCCCGGGAG	-0.007
Chitinophaga sp. MD30	AGGAACCGTGGCA	-0.007
Chitinophaga sp. MD30	AACCGTGGCAGGC	-0.007
Chitinophaga sp. MD30	ACCCTGGCGAAAC	-0.007
Chitinophaga sp. MD30	CTTGAAGATAACA	-0.007
Chitinophaga sp. MD30	TTGAAGATAACAA	-0.007
Chitinophaga sp. MD30	AAGATAACAAGGT	-0.007
Chitinophaga sp. MD30	CAGGAACCGTGGC	-0.007
Chitinophaga sp. MD30	GAACCTATACGGC	-0.007
Chitinophaga sp. MD30	CAAGGTGGATAGG	-0.007
Chitinophaga sp. MD30	ATCCGGCTCAGGA	-0.007
Chitinophaga sp. MD30	CCGGCTCAGGAAC	-0.007
Chitinophaga sp. MD30	AACAAGGTGGATA	-0.007
Chitinophaga sp. MD30	TCCGGCTCAGGAA	-0.007
Chitinophaga sp. MD30	AAGGTGGATAGGT	-0.007
Chitinophaga sp. MD30	ACAAGGTGGATAG	-0.007
Chitinophaga sp. MD30	GACCCCTTGAAGA	-0.007
Chitinophaga sp. MD30	ACCCCTTGAAGAT	-0.007
Chitinophaga sp. MD30	AGACCCCTTGAAG	-0.007
Chitinophaga sp. MD30	ATAACAAGGTGGA	-0.007
Chitinophaga sp. MD30	AGCAACGAAACGC	-0.007
Chitinophaga sp. MD30	AGGTGGATAGGTC	-0.007
Chitinophaga sp. MD30	AGATAACAAGGTG	-0.007
Chitinophaga sp. MD30	TAAGACCCCTTGA	-0.007
Chitinophaga sp. MD30	CAGCAACGAAACG	-0.007
Chitinophaga sp. MD30	GTCAGCAACGAAA	-0.007
Chitinophaga sp. MD30	GTCGCAAGTCGAA	-0.007
Chitinophaga sp. MD30	GGTCGCAAGTCGA	-0.007
Chitinophaga sp. MD30	AGGTCGCAAGTCG	-0.007
Chitinophaga sp. MD30	GTTATCCGGCTCA	-0.007
Chitinophaga sp. MD30	AGTCAGCAACGAA	-0.007
Chitinophaga sp. MD30	TAGTCAGCAACGA	-0.007
Chitinophaga sp. MD30	ATTAGTAAGACCC	-0.007
Chitinophaga sp. MD30	AATTAGTAAGACC	-0.007
Chitinophaga sp. MD30	CAATTAGTAAGAC	-0.007
Chitinophaga sp. MD30	CCAATTAGTAAGA	-0.007
Chitinophaga sp. MD30	CCCAATTAGTAAG	-0.007
Chitinophaga sp. MD30	TCCCAATTAGTAA	-0.007
Chitinophaga sp. MD30	ATTTTCCCAATTA	-0.007
Chitinophaga sp. MD30	ATGAATTTTCCCA	-0.007
Chitinophaga sp. MD30	AGATGGGATTAGC	-0.007
Chitinophaga sp. MD30	CAGATGGGATTAG	-0.007
Chitinophaga sp. MD30	CCAGATGGGATTA	-0.007
Chitinophaga sp. MD30	TCATGAGGAGGCA	-0.007
Chitinophaga sp. MD30	CATGAGGAGGCAA	-0.007
Chitinophaga sp. MD30	ATGAGGAGGCAAG	-0.007
Chitinophaga sp. MD30	CCTCTATAACCAA	-0.007
Chitinophaga sp. MD30	GCCTCTATAACCA	-0.007
Chitinophaga sp. MD30	GGGCCTCTATAAC	-0.007
Chitinophaga sp. MD30	GAGGGCCTCTATA	-0.007
Chitinophaga sp. MD30	ATGTGCCCAGATG	-0.007
Chitinophaga sp. MD30	AGCTCATCCAAAG	-0.007
Chitinophaga sp. MD30	AGGGCCTCTATAA	-0.007
Chitinophaga sp. MD30	GCTCATCCAAAGC	-0.007
Chitinophaga sp. MD30	ATTGACGTTACCC	-0.007
Chitinophaga sp. MD30	GTTACCCGCAGAA	-0.007
Chitinophaga sp. MD30	ACGTTACCCGCAG	-0.007
Chitinophaga sp. MD30	CGTTACCCGCAGA	-0.007
Chitinophaga sp. MD30	AGCAAGGTTCGTC	-0.007
Chitinophaga sp. MD30	GATTGACGTTACC	-0.007
Chitinophaga sp. MD30	CGATTGACGTTAC	-0.007
Chitinophaga sp. MD30	AAGGTTCGTCCGC	-0.007
Chitinophaga sp. MD30	CTGCGCCGTTATC	-0.007
Chitinophaga sp. MD30	AACCTGCGCCGTT	-0.007
Chitinophaga sp. MD30	ACCTGCGCCGTTA	-0.007
Chitinophaga sp. MD30	AGCGTTTTCAACC	-0.007
Chitinophaga sp. MD30	ATCAGCAAGGTTC	-0.007
Chitinophaga sp. MD30	AGTGGCGGTTGAA	-0.007
Chitinophaga sp. MD30	CGAACCAGTGGCG	-0.007
Chitinophaga sp. MD30	CAGTGGCGGTTGA	-0.007
Chitinophaga sp. MD30	AGGGCCGAACCAG	-0.007
Chitinophaga sp. MD30	AACCAGTGGCGGT	-0.007
Chitinophaga sp. MD30	CAACCGCCACTGG	-0.007
Chitinophaga sp. MD30	AACGTGCCTAGTA	-0.007
Chitinophaga sp. MD30	ACGTGCCTAGTAG	-0.007
Chitinophaga sp. MD30	CTCTAACCTGCGC	-0.007
Chitinophaga sp. MD30	CCACTGGTTCGGC	-0.007
Chitinophaga sp. MD30	GGCTAAAGGAGCA	-0.007
Chitinophaga sp. MD30	AAATACTCGTATG	-0.007
Chitinophaga sp. MD30	CAGCCGCGCTTCC	-0.007
Chitinophaga sp. MD30	GTTCGTCCGCTGA	-0.007
Chitinophaga sp. MD30	AGCCGCGCTTCCG	-0.007
Chitinophaga sp. MD30	GGTACTAATGACC	-0.007
Chitinophaga sp. MD30	AAACGATGAATGT	-0.007
Chitinophaga sp. MD30	CGGTACTAATGAC	-0.007
Chitinophaga sp. MD30	GAGGACTTGACTA	-0.007
Chitinophaga sp. MD30	ATGAATGTTAGCC	-0.007
Chitinophaga sp. MD30	ATGTTAGCCGTCG	-0.007
Chitinophaga sp. MD30	CTAAGGTTTTATC	-0.007
Chitinophaga sp. MD30	AATGTTAGCCGTC	-0.007
Chitinophaga sp. MD30	ACCTAAGGTTTTA	-0.007
Chitinophaga sp. MD30	AAGGTTTTATCAG	-0.007
Chitinophaga sp. MD30	ACGATGAATGTTA	-0.007
Chitinophaga sp. MD30	GCGCGGAGCCAAC	-0.007
Chitinophaga sp. MD30	GATGAATGTTAGC	-0.007
Chitinophaga sp. MD30	CGATGAATGTTAG	-0.007
Chitinophaga sp. MD30	GGCGCGGAGCCAA	-0.007
Chitinophaga sp. MD30	CACGAGGTTTTAC	-0.007
Chitinophaga sp. MD30	CGTCCGCTGATAC	-0.007
Chitinophaga sp. MD30	ACGAGGTTTTACC	-0.007
Chitinophaga sp. MD30	CGCTTCCGCTCGA	-0.007
Chitinophaga sp. MD30	CGAGGTTTTACCC	-0.007
Chitinophaga sp. MD30	GGGCGCGGAGCCA	-0.007
Chitinophaga sp. MD30	CTGATACTCAGGC	-0.007
Chitinophaga sp. MD30	CCGCTGATACTCA	-0.007
Chitinophaga sp. MD30	ACTACACGACGCT	-0.007
Chitinophaga sp. MD30	GTTCGGTGGCGCA	-0.007
Chitinophaga sp. MD30	GCTTCCGCTCGAC	-0.007
Chitinophaga sp. MD30	GTCGCAAGACCAA	-0.007
Chitinophaga sp. MD30	AAAGCTCTTTCAC	-0.007
Chitinophaga sp. MD30	TCGCAAGACCAAA	-0.007
Chitinophaga sp. MD30	GGTGGAATACTAC	-0.007
Chitinophaga sp. MD30	AAGCTCTTTCACC	-0.007
Chitinophaga sp. MD30	ACTGTTCGGTGGC	-0.007
Chitinophaga sp. MD30	CCTACTACACGAC	-0.007
Chitinophaga sp. MD30	CGGTGGAATACTA	-0.007
Chitinophaga sp. MD30	CGCTGATACTCAG	-0.007
Chitinophaga sp. MD30	ACGGTGGAATACT	-0.007
Chitinophaga sp. MD30	CCCTCGCTGCAGC	-0.007
Chitinophaga sp. MD30	ACCTACTACACGA	-0.007
Chitinophaga sp. MD30	TACCCTCGCTGCA	-0.007
Chitinophaga sp. MD30	ACCCTCGCTGCAG	-0.007
Chitinophaga sp. MD30	AGCTCTTTCACCG	-0.007
Chitinophaga sp. MD30	TCGACCTACTACA	-0.007
Chitinophaga sp. MD30	CCCCAGTAGCGGC	-0.007
Chitinophaga sp. MD30	CCGCTCGACCTTC	-0.007
Chitinophaga sp. MD30	CCGATTGACGTTA	-0.007
Chitinophaga sp. MD30	CCTCGCTGCAGCC	-0.007
Chitinophaga sp. MD30	CGACCTACTACAC	-0.007
Chitinophaga sp. MD30	AGCCAACGGTGGA	-0.007
Chitinophaga sp. MD30	CGCAAGACCAAAG	-0.007
Chitinophaga sp. MD30	CTCGACCTTCGAC	-0.007
Chitinophaga sp. MD30	CGGGGGGCGCGGA	-0.007
Chitinophaga sp. MD30	GCTCGACCTTCGA	-0.007
Chitinophaga sp. MD30	CAACGGTGGAATA	-0.007
Chitinophaga sp. MD30	GACCTTCGACCTA	-0.007
Chitinophaga sp. MD30	GCCAACGGTGGAA	-0.007
Chitinophaga sp. MD30	ACTGTAACCAGCT	-0.007
Chitinophaga sp. MD30	AACCAGCTCCGGT	-0.007
Sphingopyxis sp. DBS4	AAAAATGCAGCTC	0.035
Sphingopyxis sp. DBS4	AAAATGCAGCTCA	0.035
Sphingopyxis sp. DBS4	AAATGCAGCTCAC	0.035
Sphingopyxis sp. DBS4	AATGCAGCTCACC	0.035
Sphingopyxis sp. DBS4	AAGGTGAGAAGCA	0.035
Sphingopyxis sp. DBS4	AGGTGAGAAGCAC	0.035
Sphingopyxis sp. DBS4	GATAACAGTGGGA	0.035
Sphingopyxis sp. DBS4	AGGTCGAGCGGAA	0.035
Sphingopyxis sp. DBS4	AAGGTCGAGCGGA	0.035
Sphingopyxis sp. DBS4	CGGTACGGCTTCA	0.035
Sphingopyxis sp. DBS4	GGTACGGCTTCAA	0.035
Labrys sp. KNU-23	AAGCTCTTTTAAC	5.343
Labrys sp. KNU-23	AGCTCTTTTAACA	5.306
Labrys sp. KNU-23	ACCTGTAGAATAA	5.001
Labrys sp. KNU-23	TACCTGTAGAATA	4.943
Labrys sp. KNU-23	CCTGTAGAATAAG	4.882
Labrys sp. KNU-23	CAGATCCTGAAAC	4.806
Labrys sp. KNU-23	AAGATCCCCGACG	4.176
Labrys sp. KNU-23	AAAGATCCCCGAC	4.132
Labrys sp. KNU-23	AGATCCCCGACGA	4.129
Labrys sp. KNU-23	ATCCCCGACGAGG	4.069
Labrys sp. KNU-23	AACGCTTTAAGCA	4.027
Labrys sp. KNU-23	ACGCTTTAAGCAT	4.027
Labrys sp. KNU-23	CTTTAAGCATTCC	3.898
Labrys sp. KNU-23	CAGCCGTCGGGGA	3.585
Labrys sp. KNU-23	CCAGCCGTCGGGG	3.585
Labrys sp. KNU-23	CCAACCGCAAGGA	3.464
Labrys sp. KNU-23	AATGCCAGCCGTC	3.433
Labrys sp. KNU-23	ATGCCAGCCGTCG	3.433
Labrys sp. KNU-23	AATCTGCGCATGG	0.457
Labrys sp. KNU-23	ACTTGCTGCTGAA	0.457
Labrys sp. KNU-23	AAGCACTTGCTGC	0.457
Labrys sp. KNU-23	CACTTGCTGCTGA	0.457
Labrys sp. KNU-23	TAGCTTGTAAGCA	0.457
Labrys sp. KNU-23	CCATTAGCTTGTA	0.457
Labrys sp. KNU-23	ATTAGCTTGTAAG	0.457
Labrys sp. KNU-23	AGCCCCATTAGCT	0.457
Labrys sp. KNU-23	AGGGTGAGGGGGC	0.457
Labrys sp. KNU-23	CGTGGATTAGGCA	0.457
Labrys sp. KNU-23	ATTGGCTCAAGCG	0.457
Sphingopyxis sp. OPL5	CCTTTGGGGTATC	0.224
Sphingopyxis sp. OPL5	CCACCCCTTTGGG	0.224
Sphingopyxis sp. OPL5	CACCCCTTTGGGG	0.224
Sphingopyxis sp. OPL5	CCCCTTTGGGGTA	0.224
Pseudomonas aeruginosa	AATTCCACCACCC	3.379
Pseudomonas aeruginosa	AGGCGAACCAGGG	3.098
Pseudomonas aeruginosa	ACAGTCTGTTTGC	2.882
Pseudomonas aeruginosa	ATCTCTGGATCAC	2.873
Pseudomonas aeruginosa	TCTCTGGATCACA	2.87
Pseudomonas aeruginosa	CTCTGGATCACAG	2.862
Pseudomonas aeruginosa	CTTCGGGCCTTGC	2.837
Pseudomonas aeruginosa	AGGCAACTCGTCA	2.83
Pseudomonas aeruginosa	CAACTCGTCATCA	2.827
Pseudomonas aeruginosa	AACTCGTCATCAG	2.826
Pseudomonas aeruginosa	AACAGACTGTGAT	2.768
Pseudomonas aeruginosa	AAACAGACTGTGA	2.767
Pseudomonas aeruginosa	CAAACAGACTGTG	2.765
Pseudomonas aeruginosa	CGCTATCAGATGA	2.68
Pseudomonas aeruginosa	CAGATGAGCCTAG	2.662
Pseudomonas aeruginosa	AGATGAGCCTAGG	2.661
Pseudomonas aeruginosa	CTATCAGATGAGC	2.654
Pseudomonas aeruginosa	ATGAGCCTAGGTC	2.637
Pseudomonas aeruginosa	TACTGAATACATA	2.636
Pseudomonas aeruginosa	CTAGGTCGGATTA	2.61
Pseudomonas aeruginosa	AGCCTAGGTCGGA	2.599
Pseudomonas aeruginosa	AGGTCGGATTAGC	2.587
Pseudomonas aeruginosa	CTTGCTGTTTTGA	2.583
Pseudomonas aeruginosa	AATACCTTGCTGT	2.571
Pseudomonas aeruginosa	AGTTAATACCTTG	2.495
Pseudomonas aeruginosa	AGTAAGTTAATAC	2.471
Pseudomonas aeruginosa	CAGTAAGTTAATA	2.453
Pseudomonas aeruginosa	GGCAGTAAGTTAA	2.438
Pseudomonas aeruginosa	GCTTAGACAGCTA	2.424
Pseudomonas aeruginosa	AGGCTTAGACAGC	2.414
Pseudomonas aeruginosa	CAGCGGCGGACGG	2.408
Pseudomonas aeruginosa	CACTAGTCGAGTC	2.398
Pseudomonas aeruginosa	ACTAGTCGAGTCG	2.397
Pseudomonas aeruginosa	GGGCAGTAAGTTA	2.396
Pseudomonas aeruginosa	AGTCGAGTCGGCC	2.359
Pseudomonas aeruginosa	ATTCAGCGGCGGA	2.358
Pseudomonas aeruginosa	TAAAGCACTTTAA	2.288
Pseudomonas aeruginosa	AAGCACTTTAAGT	2.288
Pseudomonas aeruginosa	AAAGCACTTTAAG	2.287
Pseudomonas aeruginosa	AAGGGCAGTAAGT	2.247
Pseudomonas aeruginosa	CGACAGAATAAGC	2.242
Pseudomonas aeruginosa	CCGACAGAATAAG	2.231
Pseudomonas aeruginosa	AGTCGAGCGGATG	2.222
Pseudomonas aeruginosa	AAGTCGAGCGGAT	2.221
Pseudomonas aeruginosa	GACGTTACCGACA	2.218
Pseudomonas aeruginosa	ACCGACAGAATAA	2.209
Pseudomonas aeruginosa	CTTTAAGTTGGGA	2.199
Pseudomonas aeruginosa	ACGTTACCGACAG	2.193
Pseudomonas aeruginosa	GTCGAGCGGATGA	2.178
Pseudomonas aeruginosa	GTTACCGACAGAA	2.175
Pseudomonas aeruginosa	CGTTACCGACAGA	2.171
Pseudomonas aeruginosa	ATGCCGGTCGAAG	2.161
Pseudomonas aeruginosa	CCGGTCGAAGATA	2.155
Pseudomonas aeruginosa	CGGTCGAAGATAC	2.146
Pseudomonas aeruginosa	GGAAGGGCAGTAA	2.122
Pseudomonas aeruginosa	AGCTTGCTCCTTG	2.119
Pseudomonas aeruginosa	GCTTGCTCCTTGA	2.116
Pseudomonas aeruginosa	AGGAAGGGCAGTA	2.116
Pseudomonas aeruginosa	GTCGAAGATACCA	2.113
Pseudomonas aeruginosa	CTCCTTGATTCAG	2.107
Pseudomonas aeruginosa	GCTCCTTGATTCA	2.091
Pseudomonas aeruginosa	CCTTGATTCAGCG	2.083
Pseudomonas aeruginosa	TAAGTTGGGAGGA	2.052
Pseudomonas aeruginosa	AAGTTGGGAGGAA	2.014
Pseudomonas aeruginosa	AGTTGGGAGGAAG	2.004
Pseudomonas aeruginosa	CGAGCGGATGACG	1.962
Pseudomonas aeruginosa	GCGGATGACGGGA	1.958
Pseudomonas aeruginosa	AGCGGATGACGGG	1.952
Pseudomonas aeruginosa	GTAAACGATGTCA	1.904
Pseudomonas aeruginosa	CGGATGACGGGAG	1.897
Pseudomonas aeruginosa	AGGACTTGCTCCG	1.892
Pseudomonas aeruginosa	AAAGTCATGGTTA	1.888
Pseudomonas aeruginosa	GACTTGCTCCGTA	1.882
Pseudomonas aeruginosa	CCGCAAGGTTAAA	1.856
Pseudomonas aeruginosa	AATGGCACCGTAA	1.833
Pseudomonas aeruginosa	ATGGCACCGTAAC	1.831
Pseudomonas aeruginosa	AAATGGCACCGTA	1.81
Pseudomonas aeruginosa	GAAGGTTAATTGA	1.799
Pseudomonas aeruginosa	AGGTTAATTGATG	1.762
Pseudomonas aeruginosa	GCATTAAGTTGAC	1.761
Pseudomonas aeruginosa	CATTAAGTTGACC	1.76
Pseudomonas aeruginosa	AAGGTTAATTGAT	1.754
Pseudomonas aeruginosa	GAGAAGGTGCGCC	1.754
Pseudomonas aeruginosa	CAAAATGGCACCG	1.749
Pseudomonas aeruginosa	GCAAAATGGCACC	1.748
Pseudomonas aeruginosa	AGAAGGTGCGCCG	1.746
Pseudomonas aeruginosa	ATTAAGTTGACCG	1.739
Pseudomonas aeruginosa	AAAATGGCACCGT	1.737
Pseudomonas aeruginosa	CGCATTAAGTTGA	1.736
Pseudomonas aeruginosa	AAGGTGCGCCGGC	1.733
Pseudomonas aeruginosa	AGGTGCGCCGGCG	1.731
Pseudomonas aeruginosa	ATGTCAACTAGCC	1.73
Pseudomonas aeruginosa	AGGCAAAATGGCA	1.728
Pseudomonas aeruginosa	GGCCGCAAGGTTA	1.696
Pseudomonas aeruginosa	GGTGCGCCGGCGA	1.692
Pseudomonas aeruginosa	ACGCATTAAGTTG	1.69
Pseudomonas aeruginosa	AACTAGCCGTTGG	1.651
Pseudomonas aeruginosa	AGCCGTTGGAATC	1.651
Pseudomonas aeruginosa	CTAGCCGTTGGAA	1.651
Pseudomonas aeruginosa	ACTAGCCGTTGGA	1.645
Pseudomonas aeruginosa	GCCGTTGGAATCC	1.643
Pseudomonas aeruginosa	AATCCTTGAGATT	1.638
Pseudomonas aeruginosa	GGAATCCTTGAGA	1.631
Pseudomonas aeruginosa	AAGGGCCGTCGAA	1.611
Pseudomonas aeruginosa	CCGTCGAAGACTA	1.609
Pseudomonas aeruginosa	CCTTGAGATTTTA	1.601
Pseudomonas aeruginosa	AGGGCCGTCGAAG	1.581
Pseudomonas aeruginosa	GGGCCGTCGAAGA	1.564
Pseudomonas aeruginosa	AGATTTTAGTGGC	1.558
Pseudomonas aeruginosa	ATTTTAGTGGCGC	1.461
Pseudomonas aeruginosa	GTTGAGCTAACCA	1.295
Pseudomonas aeruginosa	TTGAGCTAACCAA	1.289
Pseudomonas aeruginosa	GTAAGCGCTGTGA	1.143
Pseudomonas aeruginosa	AGCGCTGTGAGGC	1.076
Pseudomonas aeruginosa	AAGCGCTGTGAGG	1.02
Pseudomonas aeruginosa	GGTTGGGTGTGTA	0.981
Pseudomonas aeruginosa	GTTGGGTGTGTAA	0.946
Pseudomonas aeruginosa	AGTAGGGCGGAGC	0.343
Pseudomonas aeruginosa	AGGGCGGAGCACG	0.216
Pseudomonas aeruginosa	AGATGCAGTGTAC	0.159
Pseudomonas aeruginosa	ACGTACAAGCAGT	0.144
Pseudomonas aeruginosa	CGCTGTCTCCAAC	0.127
Pseudomonas aeruginosa	CCTGGCAGTCAGA	0.124
Pseudomonas aeruginosa	CAGTCGAAGATAC	0.113
Pseudomonas aeruginosa	CCAGTCGAAGATA	0.113
Pseudomonas aeruginosa	CGAACCGGGGGAA	0.11
Pseudomonas aeruginosa	CGAAGATACCAGC	0.088
Pseudomonas aeruginosa	CGAATGCTTACAA	0.088
Pseudomonas aeruginosa	CGTTGGGCTAACC	0.087
Pseudomonas aeruginosa	AAGAACCCCGGCG	0.087
Pseudomonas aeruginosa	AGAACCCCGGCGA	0.087
Pseudomonas aeruginosa	TCCACCTCGTTAA	0.087
Pseudomonas aeruginosa	CTCCACCTCGTTA	0.087
Pseudomonas aeruginosa	AACTCCACCTCGT	0.087
Pseudomonas aeruginosa	CCGGGCCTTGCAC	0.086
Pseudomonas aeruginosa	AGTCGAAGATACC	0.072
Pseudomonas aeruginosa	AGCTTGCTCTTTG	0.053
Pseudomonas aeruginosa	AATGGCTCACCTA	0.037
Pseudomonas aeruginosa	ATGGCTCACCTAG	0.037
Pseudomonas aeruginosa	GATACCCTGGCGA	0.037
Pseudomonas aeruginosa	CAGGCTGTCTCCA	0.037
Pseudomonas aeruginosa	CCAGGCTGTCTCC	0.037
Pseudomonas aeruginosa	CAGCTCACCTTTC	0.037
Pseudomonas aeruginosa	GTAGTGGTGAAAC	0.037
Pseudomonas aeruginosa	ACGCTAAACGAAC	0.037
Pseudomonas aeruginosa	AACGCTAAACGAA	0.037
Pseudomonas aeruginosa	AAACGCTAAACGA	0.037
Pseudomonas aeruginosa	AACTCGGATATAG	0.037
Pseudomonas aeruginosa	AAACGAACTCGGA	0.037
Pseudomonas aeruginosa	ACTCGGATATAGC	0.037
Pseudomonas aeruginosa	AACGAACTCGGAT	0.037
Pseudomonas aeruginosa	GAACTCGGATATA	0.037
Pseudomonas aeruginosa	ACGAACTCGGATA	0.037
Pseudomonas aeruginosa	ACGCTTTGGATGA	0.037
Pseudomonas aeruginosa	CGCTTTGGATGAG	0.037
Pseudomonas aeruginosa	AAACGCTTTGGAT	0.037
Pseudomonas aeruginosa	AACGCTTTGGATG	0.037
Pseudomonas aeruginosa	AACCCCGGCGAGG	0.037
Pseudomonas aeruginosa	CAGGACTTGAGTA	0.037
Pseudomonas aeruginosa	AAAACGCTTTGGA	0.037
Pseudomonas aeruginosa	AACGAGGCGAACC	0.037
Pseudomonas aeruginosa	ATCCGATGGTGTG	0.037
Pseudomonas aeruginosa	ATCAGGACTTGAG	0.037
Pseudomonas aeruginosa	AAGAGCCTACCAA	0.037
Pseudomonas aeruginosa	AGAGCCTACCAAG	0.037
Pseudomonas aeruginosa	TAAGAGCCTACCA	0.037
Pseudomonas aeruginosa	CCGATGGTGTGAG	0.037
Pseudomonas aeruginosa	GGTAAGAGCCTAC	0.037
Pseudomonas aeruginosa	GGGTAAGAGCCTA	0.037
Pseudomonas aeruginosa	CGGGCCTTGCACA	0.037
Pseudomonas aeruginosa	ACCCTTTCAATCT	0.037
Pseudomonas aeruginosa	CCTTTCAATCTGA	0.037
Pseudomonas aeruginosa	CTTTCAATCTGAC	0.037
Pseudomonas aeruginosa	TACTACCCTTTCA	0.037
Pseudomonas aeruginosa	ACTACCCTTTCAA	0.037
Pseudomonas aeruginosa	CATCAGGACTTGA	0.037
Pseudomonas aeruginosa	ACATCAGGACTTG	0.037
Pseudomonas aeruginosa	AACATCAGGACTT	0.037
Pseudomonas aeruginosa	AAACATCAGGACT	0.037
Pseudomonas aeruginosa	GAAACATCAGGAC	0.037
Pseudomonas aeruginosa	CCCGGAACTGTAA	0.037
Pseudomonas aeruginosa	CCCTGGCAGTCAG	0.037
Pseudomonas aeruginosa	GCCCTGGCAGTCA	0.037
Pseudomonas aeruginosa	CGCGTGTATGAAG	0.037
Pseudomonas aeruginosa	AGGTGAAGGGACT	0.037
Pseudomonas aeruginosa	CGTGTATGAAGAA	0.037
Pseudomonas aeruginosa	GCGTGTATGAAGA	0.037
Pseudomonas aeruginosa	CGAAATAGTTTGA	0.037
Pseudomonas aeruginosa	CCTTCGGGCCTCA	0.037
Pseudomonas aeruginosa	AAATAGTTTGAGG	0.037
Paradevosia shaoguanensis	ACCATTTAGGTCA	3.194
Paradevosia shaoguanensis	GACCATTTAGGTC	3.194
Paradevosia shaoguanensis	CATTTAGGTCACC	3.192
Paradevosia shaoguanensis	CCATTTAGGTCAC	3.191
Paradevosia shaoguanensis	ATTTAGGTCACCC	3.175
Paradevosia shaoguanensis	AGGTCACCCGAAA	3.149
Paradevosia shaoguanensis	AAGCTCTTTCAGT	2.226
Paradevosia shaoguanensis	AAAGCTCTTTCAG	2.222
Paradevosia shaoguanensis	GAAATGAAGCCCC	1.438
Paradevosia shaoguanensis	CCGCAAGGAAGCA	0.278
Paradevosia shaoguanensis	CGCAAGGAAGCAG	0.274
Paradevosia shaoguanensis	CAGCCGACCACGG	0.217
Paradevosia shaoguanensis	AGGCTCAGCGAAA	0.103
Paradevosia shaoguanensis	TAGGCTCAGCGAA	0.103
Paradevosia shaoguanensis	CCACTCCCTAAGG	0.046
Paradevosia shaoguanensis	GATAATTGGCTGA	0.046
Paradevosia shaoguanensis	GCATAGGCTCAGC	0.046
Paradevosia shaoguanensis	CATAGGCTCAGCG	0.046
Paradevosia shaoguanensis	CTCTTTGGAACAA	0.046
Paradevosia shaoguanensis	TCTCTTTGGAACA	0.046
Paradevosia shaoguanensis	ATCTCTTTGGAAC	0.046
Paradevosia shaoguanensis	GAATCTCTTTGGA	0.046
Paradevosia shaoguanensis	AATCTCTTTGGAA	0.046
Paradevosia shaoguanensis	ATAGGCTCAGCGA	0.046
Paradevosia shaoguanensis	CAATTCGCTTGCC	0.046
Paradevosia shaoguanensis	AATTCGCTTGCCA	0.046
Paradevosia shaoguanensis	ATTCGCTTGCCAA	0.046
Paradevosia shaoguanensis	CGGCCTTAGTGGC	0.046
Paradevosia shaoguanensis	GTGCCGACCTGCA	0.046
Paradevosia shaoguanensis	ACTATTTCGGGGA	0.046
Paradevosia shaoguanensis	AACTATTTCGGGG	0.046
Paradevosia shaoguanensis	AAACTATTTCGGG	0.046
Paradevosia shaoguanensis	GGTAAGTGCCGAC	0.046
Paradevosia shaoguanensis	CAAACTATTTCGG	0.046
Paradevosia shaoguanensis	CTCAAACTATTTC	0.046
Paradevosia shaoguanensis	CGTGAGGAATCTA	0.046
Pseudomonas sp. CIP-10	GACGGAAGGGCAC	2.297
Pseudomonas sp. CIP-10	ATTGACGGAAGGG	2.089
Pseudomonas sp. CIP-10	GGCTGAAACTTAA	1.943
Pseudomonas sp. CIP-10	TGACGGAAGGGCA	1.844
Pseudomonas sp. CIP-10	CTGAAACTTAAAG	1.711
Pseudomonas sp. CIP-10	GCTGAAACTTAAA	1.711
Pseudomonas sp. CIP-10	AGGCTGAAACTTA	1.485
Pseudomonas sp. CIP-10	CAACGAGGAATTC	1.153
Pseudomonas sp. CIP-10	AATTCCTAGTAAA	1.153
Pseudomonas sp. CIP-10	AAGGCTGAAACTT	1.036
Pseudomonas sp. CIP-10	CAGAAAAGTTACC	0.918
Pseudomonas sp. CIP-10	ATTCCTAGTAAAC	0.918
Pseudomonas sp. CIP-10	CCTCGTCATCTAA	0.917
Pseudomonas sp. CIP-10	GCCTCGTCATCTA	0.917
Pseudomonas sp. CIP-10	ATGCCTCGTCATC	0.917
Pseudomonas sp. CIP-10	TCGCAAGGCTGAA	0.916
Pseudomonas sp. CIP-10	GTCGCAAGGCTGA	0.916
Pseudomonas sp. CIP-10	AAGGGAAGTCGGC	0.683
Pseudomonas sp. CIP-10	ACGTCCCTGCCCT	0.453
Pseudomonas sp. CIP-10	GGATCGAAGACGA	0.452
Pseudomonas sp. CIP-10	CGTCATCTAATTA	0.451
Pseudomonas sp. CIP-10	ACGAAAGTTAGGG	0.45
Pseudomonas sp. CIP-10	AACGAAAGTTAGG	0.45
Pseudomonas sp. CIP-10	AGAACGAAAGTTA	0.45
Pseudomonas sp. CIP-10	ATTAGTGACGCGC	0.45
Pseudomonas sp. CIP-10	AATTAGTGACGCG	0.45
Pseudomonas sp. CIP-10	ATCTAATTAGTGA	0.45
Pseudomonas sp. CIP-10	ACGAGATTCCCAC	0.45
Pseudomonas sp. CIP-10	AGTGACGCGCATG	0.45
Pseudomonas sp. CIP-10	CTGCCCTATCAGC	0.449
Pseudomonas sp. CIP-10	AGGCATGCAAGTC	0.219
Pseudomonas sp. CIP-10	ACCCAGCGACGCC	0.219
Pseudomonas sp. CIP-10	GACCCAGCGACGC	0.219
Pseudomonas sp. CIP-10	CCCAGCGACGCCG	0.219
Pseudomonas sp. CIP-10	GCAATGCACGAAA	0.219
Pseudomonas sp. CIP-10	ATGGTAGAAGATG	0.219
Pseudomonas sp. CIP-10	AATGCACGAAAGT	0.219
Pseudomonas sp. CIP-10	GAAGTCGTTGGGC	0.219
Pseudomonas sp. CIP-10	CGCAGAAGAAGCA	0.219
Pseudomonas sp. CIP-10	ACGATCAGATACC	0.219
Pseudomonas sp. CIP-10	GACGATCAGATAC	0.219
Pseudomonas sp. CIP-10	AGACGATCAGATA	0.219
Pseudomonas sp. CIP-10	AAGACGATCAGAT	0.219
Pseudomonas sp. CIP-10	CGATCAGATACCG	0.219
Pseudomonas sp. CIP-10	GAAGACGATCAGA	0.219
Pseudomonas sp. CIP-10	TCGAAGACGATCA	0.219
Pseudomonas sp. CIP-10	ATCGAAGACGATC	0.219
Pseudomonas sp. CIP-10	GAATGGCTCATTA	0.219
Bordetella pertussis	TCCTGTTTGAAGA	6.99
Bordetella pertussis	ATCCTGTTTGAAG	6.967
Bordetella pertussis	CCGGCCGTAGCAG	6.626
Bordetella pertussis	GCGTAGCTAATAC	4.779
Bordetella pertussis	AGCGTAGCTAATA	4.779
Bordetella pertussis	AAGCGTAGCTAAT	4.779
Bordetella pertussis	CGTAGCTAATACC	4.764
Bordetella pertussis	AAAGCGTAGCTAA	4.416
Bordetella pertussis	TAGCGGGGGATAA	4.326
Bordetella pertussis	GTAGCTGGTTTGA	4.138
Bordetella pertussis	AAAGTCCGGCCGT	3.748
Bordetella pertussis	TCCGGCCGTAGCA	3.743
Bordetella pertussis	TAATGTATCGGAA	3.387
Bordetella pertussis	GTAATGTATCGGA	3.387
Bordetella pertussis	AATGTATCGGAAC	3.387
Bordetella pertussis	ATGTATCGGAACG	3.377
Bordetella pertussis	GGTTTGAGAGGAC	3.039
Bordetella pertussis	AGTAATGTATCGG	3.017
Bordetella pertussis	ATAGTCGAACGGA	2.655
Bordetella pertussis	TAGTCGAACGGAA	2.655
Bordetella pertussis	GGTCTGGTGGCGA	0.746
Streptomyces lividans	TGCATTGCAGGAA	0.189
Streptomyces lividans	CTGCATTGCAGGA	0.189
Streptomyces lividans	ACCCGAAGCACGT	0.189
Streptomyces lividans	ATGCTTGTTTCAA	0.189
Streptomyces lividans	TATGCTTGTTTCA	0.189
Streptomyces lividans	AGGGCGCTGTAGC	0.189
Streptomyces lividans	GAGCCGCAGGGAA	0.189
Streptomyces lividans	GTCCGGAGCCGCA	0.189
Streptomyces lividans	AGGTCCGGAGCCG	0.189
Streptomyces lividans	AAGCTACTAGTCA	0.189
Streptomyces lividans	AGCTACTAGTCAG	0.189
Streptomyces lividans	CCTCAAGCTACTA	0.189
Streptomyces lividans	GCTGTAGCCTCAA	0.189
Streptomyces lividans	CTGTAGCCTCAAG	0.189
Streptomyces lividans	CGCTGTAGCCTCA	0.189
Streptomyces lividans	AAAGCCCTTTTTG	0.189
Streptomyces lividans	CCATGGCGTTGAC	0.189
Streptomyces lividans	ATGGCGTTGACGG	0.189
Streptomyces lividans	GCCATGGCGTTGA	0.189
Streptomyces lividans	AAGGGTAGTATTC	0.189
Streptomyces lividans	TAGTGGACTGCCA	0.189
Streptomyces lividans	AGTGGACTGCCAT	0.189
Streptomyces lividans	GGCGTTGACGGGA	0.189
Streptomyces lividans	GGCTCCGCGCCCC	0.189
Streptomyces lividans	CGTTGACGGGAGC	0.189
Streptomyces lividans	GCTCCGCGCCCCC	0.189
Streptomyces lividans	CCCCGAAAGGGAC	0.189
Streptomyces lividans	CCCGAAAGGGACG	0.189
Streptomyces lividans	CCGAAAGGGACGC	0.189
Streptomyces lividans	GCGCCCCCCGAAA	0.189
Streptomyces lividans	CGCGCCCCCCGAA	0.189
Streptomyces lividans	CCGCGCCCCCCGA	0.189
Starkeya novella	CTTCAGTGGCGCA	0.169
Mesorhizobium huakuii	AGTGCACAAGTAC	0.231
Mesorhizobium huakuii	CGATAGTGCACAA	0.231
Mesorhizobium huakuii	CCGATAGTGCACA	0.231
Mesorhizobium huakuii	CTCGCGTAACTTC	0.231
Burkholderia thailandensis	ACGGCAGCACGGG	3.422
Burkholderia thailandensis	AGAGATGTGGAGG	3.237
Burkholderia thailandensis	AGATGTGGAGGAA	3.228
Burkholderia thailandensis	GAGATGTGGAGGA	3.227
Burkholderia thailandensis	ATTGGTACCGTAA	3.13
Burkholderia thailandensis	GTAGAGATGTGGA	3.123
Burkholderia thailandensis	AATTGGTACCGTA	3.114
Burkholderia thailandensis	CGGCAAATTGGTA	3.109
Burkholderia thailandensis	TCCTGAAACCGCA	3.095
Burkholderia thailandensis	CACGGGGGCAACC	3.094
Burkholderia thailandensis	AGCACGGGGGCAA	2.945
Burkholderia thailandensis	CAAACGAGCTTTG	2.892
Burkholderia thailandensis	CTGGCAAACGAGC	2.882
Burkholderia thailandensis	AAACGAGCTTTGA	2.878
Burkholderia thailandensis	GATAAGGTACGCC	2.844
Burkholderia thailandensis	GCAGCACGGGGGC	2.838
Burkholderia thailandensis	CCGTAGCTGAATA	2.814
Burkholderia thailandensis	GAGTACCCGTAGC	2.811
Burkholderia thailandensis	CGTAGCTGAATAC	2.804
Burkholderia thailandensis	ACCCGTAGCTGAA	2.801
Burkholderia thailandensis	GTAGCTGAATACA	2.799
Burkholderia thailandensis	AATGGAGTACCCG	2.775
Burkholderia thailandensis	ATAAGGTACGCCC	2.768
Burkholderia thailandensis	CGGGATAAGGTAC	2.762
Burkholderia thailandensis	AGGCTATGTGGAG	2.751
Burkholderia thailandensis	CGATGGCAGATTA	2.75
Burkholderia thailandensis	TAGGCTATGTGGA	2.72
Burkholderia thailandensis	CACTTTTGTCCGG	2.709
Burkholderia thailandensis	ACAAACTTGGAAA	2.697
Burkholderia thailandensis	CTATGTGGAGCGA	2.694
Burkholderia thailandensis	ATAGGCTATGTGG	2.693
Burkholderia thailandensis	AATACATAGGCTA	2.682
Burkholderia thailandensis	TATGTGGAGCGAA	2.677
Burkholderia thailandensis	GGAAGAATAAGCA	2.673
Burkholderia thailandensis	ATACATAGGCTAT	2.67
Burkholderia thailandensis	CCTTGAAGGGTCG	2.658
Burkholderia thailandensis	GGCCGATGGCAGA	2.653
Burkholderia thailandensis	ACTTTTGTCCGGA	2.632
Burkholderia thailandensis	AAACAAACTTGGA	2.63
Burkholderia thailandensis	CGGCCGATGGCAG	2.628
Burkholderia thailandensis	AACAAACTTGGAA	2.625
Burkholderia thailandensis	AGCACTTTTGTCC	2.605
Burkholderia thailandensis	AAAGTTAGGGGAT	2.581
Burkholderia thailandensis	CTTTTGTCCGGAA	2.527
Burkholderia thailandensis	AAGCACTTTTGTC	2.526
Burkholderia thailandensis	TGTCCGGAAAGAA	2.461
Burkholderia thailandensis	AAAGCACTTTTGT	2.431
Burkholderia thailandensis	GCTAAAACAGTCA	2.422
Burkholderia thailandensis	AAGTCGAGCAGGT	2.348
Burkholderia thailandensis	AGTCGAGCAGGTG	2.307
Burkholderia thailandensis	TGGGAAGGCTAAA	2.032
Burkholderia thailandensis	GTAACGTAGCTAA	1.888
Burkholderia thailandensis	AACGTAGCTAACG	1.806
Burkholderia thailandensis	ACGTAGCTAACGC	1.801
Burkholderia thailandensis	TAAATACTCGTAA	1.525
Burkholderia thailandensis	AAATACTCGTAAT	1.525
Burkholderia thailandensis	AATACTCGTAATC	1.525
Burkholderia thailandensis	ATACTCGTAATCG	1.525
Burkholderia thailandensis	TACTCGTAATCGA	1.525
Burkholderia thailandensis	ACTCGTAATCGAC	1.525
Burkholderia thailandensis	CTCGTAATCGACC	1.525
Burkholderia thailandensis	GGTCATCCCTGAC	1.482
Burkholderia thailandensis	CGTAATCGACCGA	1.479
Burkholderia thailandensis	GGGTCATCCCTGA	1.463
Burkholderia thailandensis	GTATGCGAAAACA	1.454
Burkholderia thailandensis	CTGACTGAATACA	1.377
Burkholderia thailandensis	CCTGACTGAATAC	1.37
Burkholderia thailandensis	CCCTGACTGAATA	1.352
Burkholderia thailandensis	GGAACTAGGTGTA	1.328
Burkholderia thailandensis	AGCCCTGTATGCG	1.315
Burkholderia thailandensis	CTCCTCCTGAGAC	1.308
Burkholderia thailandensis	CTCCTGAGACTCA	1.287
Burkholderia thailandensis	CCTGAGACTCAGC	1.287
Burkholderia thailandensis	ATCCCTGACTGAA	1.283
Burkholderia thailandensis	CATCCCTGACTGA	1.28
Burkholderia thailandensis	ATTAATTCGATGC	1.276
Burkholderia thailandensis	AAACAGCGTTGTG	1.215
Burkholderia thailandensis	ACAGCGTTGTGGA	1.215
Burkholderia thailandensis	AGCGTTGTGGAAC	1.209
Burkholderia thailandensis	CAGCGTTGTGGAA	1.209
Burkholderia thailandensis	CGTTGTGGAACTA	1.209
Burkholderia thailandensis	ATACATAGGTCAG	1.134
Burkholderia thailandensis	ACATAGGTCAGGG	1.093
Burkholderia thailandensis	CATAGGTCAGGGA	1.091
Burkholderia thailandensis	ATGCGAAAACAGC	1.087
Burkholderia thailandensis	ATAGGTCAGGGAA	1.048
Burkholderia thailandensis	ACGAGGCGAACCG	0.982
Burkholderia thailandensis	CAGGGAAGCGAAC	0.93
Burkholderia thailandensis	CGGCAGCACGGGA	0.922
Burkholderia thailandensis	CACGGGAGCAATC	0.908
Burkholderia thailandensis	AGCACGGGAGCAA	0.904
Burkholderia thailandensis	CAGCACGGGAGCA	0.904
Burkholderia thailandensis	GCAGCACGGGAGC	0.904
Burkholderia thailandensis	ACGGGAGCAATCC	0.901
Burkholderia thailandensis	AAGTCGAACGGTA	0.897
Burkholderia thailandensis	GATGCAACGCGAA	0.747
Burkholderia thailandensis	GGAGGGCGCTTAC	0.611
Burkholderia thailandensis	GAGGGCGCTTACC	0.584
Burkholderia thailandensis	AGAAGTAGGTAGC	0.488
Burkholderia thailandensis	GTTTAGCGTTTCA	0.397
Burkholderia thailandensis	AATTCCAGGTGTA	0.236
Burkholderia thailandensis	AGAATTCCAGGTG	0.236
Burkholderia thailandensis	ATGGCTCATTACA	0.11
Burkholderia thailandensis	CTAAGCGATACTA	0.11
Burkholderia thailandensis	TAAGCGATACTAA	0.11
Burkholderia thailandensis	AAGCGATACTAAT	0.11
Burkholderia thailandensis	CGGGAGAAGGCAC	0.11
Burkholderia thailandensis	CTGGAGGAATACC	0.11
Burkholderia thailandensis	GAAAGTTAGGGGA	0.11
Burkholderia thailandensis	TGCGAAAATGAAA	0.11
Mucilaginibacter rubeus	CGTTAAGTATTCC	0.731
Mucilaginibacter rubeus	GTTAAGTATTCCA	0.712
Mucilaginibacter rubeus	CTGATTGCGGGTC	0.698
Mucilaginibacter rubeus	AAGCGTTAAGTAT	0.674
Mucilaginibacter rubeus	AAAGCGTTAAGTA	0.659
Mucilaginibacter rubeus	ATTGCGGGTCATC	0.643
Mucilaginibacter rubeus	ACTACATGAGAGT	0.217
Mucilaginibacter rubeus	GCACTACATGAGA	0.216
Mucilaginibacter rubeus	CACTACATGAGAG	0.216
Mucilaginibacter rubeus	CAATGGTAGAAGA	0.209
Mucilaginibacter rubeus	GTATTAGCAAATA	0.075
Mucilaginibacter rubeus	GGGTATTAGCAAA	0.051
Mucilaginibacter rubeus	CGGGTATTAGCAA	0.051
Mucilaginibacter rubeus	CATTAAGTGAACC	0.032
Mucilaginibacter rubeus	ATTAAGTGAACCG	0.032
Mucilaginibacter rubeus	AAAGATGCAATCC	0.031
Mucilaginibacter rubeus	AAAAGATGCAATC	0.031
Mucilaginibacter rubeus	CGTTAAGGAACTC	0.03
Mucilaginibacter rubeus	CCCACGTTAAGGA	0.03
Mucilaginibacter rubeus	CCACGTTAAGGAA	0.03
Mucilaginibacter rubeus	CACGTTAAGGAAC	0.03
Mucilaginibacter rubeus	ACGTTAAGGAACT	0.03
Mucilaginibacter rubeus	ACCCACGTTAAGG	0.03
Mucilaginibacter rubeus	AACCCACGTTAAG	0.03
Mucilaginibacter rubeus	GAACCCACGTTAA	0.03
Mucilaginibacter rubeus	AGAACCCACGTTA	0.03
Mucilaginibacter rubeus	CGAGAGAACCCAC	0.03
Mucilaginibacter rubeus	GCGAGAGAACCCA	0.03
Mucilaginibacter rubeus	CGCGAGAGAACCC	0.03
Mucilaginibacter rubeus	AGTATCCTCAGGC	0.03
Mucilaginibacter rubeus	GCGCGAGAGAACC	0.03
Mucilaginibacter rubeus	CTCAGGCGCGCGA	0.03
Mucilaginibacter rubeus	CCTCAGGCGCGCG	0.03
Mucilaginibacter rubeus	GAGGGAGTGAGAC	0.029
Mucilaginibacter rubeus	GGTGAGGAGAGTA	0.027
Mucilaginibacter rubeus	ACCCGTAGGTCCG	0.027
Mucilaginibacter rubeus	CCCTAAGGCTAAA	0.008
Mucilaginibacter rubeus	CCGGAGAAGAAGC	0.008
Mucilaginibacter rubeus	GCATTAAGTGAAC	0.008
Mucilaginibacter rubeus	AAGGAGGGGTGCA	0.008
Mucilaginibacter rubeus	AAAGGAGGGGTGC	0.008
Mucilaginibacter rubeus	AAGTGAACCGCCT	0.008
Mucilaginibacter rubeus	AGGTAGGTGAGGA	0.008
Mucilaginibacter rubeus	GTAGGTGAGGAGA	0.008
Mucilaginibacter rubeus	TACCCGGAGAAGA	0.008
Mucilaginibacter rubeus	AGTGAACCGCCTG	0.008
Mucilaginibacter rubeus	GCAATCTGTACCC	0.008
Mucilaginibacter rubeus	AGAAAGGGCGCAC	0.008
Mucilaginibacter rubeus	TAGAAAGGGCGCA	0.008
Mucilaginibacter rubeus	GGTACCCGGAGAA	0.008
Mucilaginibacter rubeus	CAATCTGTACCCG	0.008
Mucilaginibacter rubeus	CGGTACCCGGAGA	0.008
Mucilaginibacter rubeus	ACGGTACCCGGAG	0.008
Mucilaginibacter rubeus	GACGGTACCCGGA	0.008
Mucilaginibacter rubeus	AGTTAGAAAGGGC	0.008
Mucilaginibacter rubeus	AAGTTAGAAAGGG	0.008
Mucilaginibacter rubeus	AATCTGTACCCGT	0.008
Mucilaginibacter rubeus	CAAGTTAGAAAGG	0.008
Mucilaginibacter rubeus	ATCTGTACCCGTA	0.008
Mucilaginibacter rubeus	CTGTACCCGTAAC	0.008
Mucilaginibacter rubeus	TCTGTACCCGTAA	0.008
Mucilaginibacter rubeus	AGTCGAAGCATGG	0.008
Mucilaginibacter rubeus	GCTCTGAATTGAA	0.008
Mucilaginibacter rubeus	AGCTCTGAATTGA	0.008
Mucilaginibacter rubeus	AAGCTCTGAATTG	0.008
Mucilaginibacter rubeus	TACGGATCTGCGA	0.008
Mucilaginibacter rubeus	CGTACGGATCTGC	0.008
Mucilaginibacter rubeus	AGCGTTTCACCAC	0.008
Mucilaginibacter rubeus	ATCTGGAGGAATA	0.008
Mucilaginibacter rubeus	TAGCGTTTCACCA	0.008
Mucilaginibacter rubeus	AGTAACTGATGCC	0.008
Mucilaginibacter rubeus	AACTGATGCCCTG	0.008
Mucilaginibacter rubeus	AAGTAACTGATGC	0.008
Mucilaginibacter rubeus	ACTGATGCCCTGC	0.008
Mucilaginibacter rubeus	GCGAAGCCGACCC	0.008
Mucilaginibacter rubeus	CCGTAAGCGTCAA	0.008
Mucilaginibacter rubeus	CCCGTAAGCGTCA	0.008
Mucilaginibacter rubeus	AGGGAGTGAGACA	0.008
Mucilaginibacter rubeus	CCCCGTAAGCGTC	0.008
Mucilaginibacter rubeus	AGTTGGGACATGA	0.008
Mucilaginibacter rubeus	CGAGGGAGTGAGA	0.008
Mucilaginibacter rubeus	CGAACAGTTGGGA	0.008
Mucilaginibacter rubeus	GAACAGTTGGGAC	0.008
Mucilaginibacter rubeus	CAGTTGGGACATG	0.008
Mucilaginibacter rubeus	ACAGTTGGGACAT	0.008
Mucilaginibacter rubeus	AGCGAGGGAGTGA	0.008
Mucilaginibacter rubeus	AGCAATTCGCTTG	0.008
Mucilaginibacter rubeus	AGTGCGAAGCCGA	0.008
Mucilaginibacter rubeus	ACCGGGGACGATA	0.008
Mucilaginibacter rubeus	CTGGATCGGATAA	0.008
Mucilaginibacter rubeus	CCGGGGACGATAA	0.008
Mucilaginibacter rubeus	CGTCTGGATCGGA	0.008
Mucilaginibacter rubeus	ACGTCTGGATCGG	0.008
Mucilaginibacter rubeus	CTACGTCTGGATC	0.008
Mucilaginibacter rubeus	AAGTGCGAAGCCG	0.008
Mucilaginibacter rubeus	AGCTACGTCTGGA	0.008
Mucilaginibacter rubeus	ATCGGATAAGCGC	0.008
Mucilaginibacter rubeus	AGACTAGTTGCAA	0.008
Mucilaginibacter rubeus	AGGAATCTACCCT	0.008
Mucilaginibacter rubeus	CCACTGCATCAAA	0.008
Mucilaginibacter rubeus	CACTGCATCAAAA	0.008
Mucilaginibacter rubeus	AAGATGCAATCCA	0.008
Mucilaginibacter rubeus	ACTCTGAATGCCG	0.008
Mucilaginibacter rubeus	ACTGCATCAAAAG	0.008
Mucilaginibacter rubeus	CTGCATCAAAAGA	0.008
Mucilaginibacter rubeus	TCAAAAGATGCAA	0.008
Mucilaginibacter rubeus	ACCACTGCATCAA	0.008
Mucilaginibacter rubeus	AGCGTCAAATAGC	0.008
Mucilaginibacter rubeus	CTAGTTGCAATAG	0.008
Mucilaginibacter rubeus	TACCACTGCATCA	0.008
Mucilaginibacter rubeus	AAGCGTCAAATAG	0.008
Mucilaginibacter rubeus	CGTGTAGTAGGTC	0.008
Mucilaginibacter rubeus	CTACCACTGCATC	0.008
Mucilaginibacter rubeus	TAAGCGTCAAATA	0.008
Mucilaginibacter rubeus	CGTAAGCGTCAAA	0.008
Mucilaginibacter rubeus	CGTTGTTTGAGAG	0.008
Flavobacterium sp. CJ75	GAATCTGGGGAGA	0.457
Flavobacterium sp. CJ75	AACAATTGAGCCT	0.457
Flavobacterium sp. CJ75	AAACAATTGAGCC	0.457
Flavobacterium sp. CJ75	GAAACAATTGAGC	0.457
Flavobacterium sp. CJ75	CGAAACAATTGAG	0.457
Flavobacterium sp. CJ75	GTAGACGAAACAA	0.457
Flavobacterium sp. CJ75	TGTAGACGAAACA	0.457
Flavobacterium sp. CJ75	CTGTAGACGAAAC	0.457
Flavobacterium sp. CJ75	GGAGAAGAATTCA	0.457
Flavobacterium sp. CJ75	ATAGAAGGTGAAA	0.457
Flavobacterium sp. CJ75	CATAGAAGGTGAA	0.457
Flavobacterium sp. CJ75	CGACTCCATGAAG	0.457
Flavobacterium sp. CJ75	CTCGACTCCATGA	0.457
Flavobacterium sp. CJ75	TCGACTCCATGAA	0.457
Flavobacterium sp. CJ75	AACTCGACTCCAT	0.457
Flavobacterium sp. CJ75	ACTCGACTCCATG	0.457
Flavobacterium sp. CJ75	CAACTCGACTCCA	0.457
Flavobacterium sp. CJ75	GCGGAGCACGTGA	0.457
Dyadobacter sandarakinus	GGAGACCACTCCC	0.097
Dyadobacter sandarakinus	AAACTGTTGCGGT	0.097
Dyadobacter sandarakinus	CGAAGCATGGTTA	0.097
Dyadobacter sandarakinus	AGAAGGCACGCTG	0.097
Dyadobacter sandarakinus	AGTCAAGTTAGAA	0.097
Dyadobacter sandarakinus	CTCTGTCTGAACA	0.097
Dyadobacter sandarakinus	CCAGAAAGCTGCC	0.097
Dyadobacter sandarakinus	ATTCCCCCAGTAG	0.097
Dyadobacter sandarakinus	CTCGTCCAGAAAG	0.097
Methylorubrum extorquens	AGGATGTGGGACT	6.29
Methylorubrum extorquens	ATGTGGGACTCCC	6.236
Methylorubrum extorquens	GATGTGGGACTCC	6.199
Methylorubrum extorquens	AAGGATGTGGGAC	6.16
Methylorubrum extorquens	GGGACTCCCAAAA	6.097
Methylorubrum extorquens	GACTCCCAAAACA	6.087
Methylorubrum extorquens	GGACTCCCAAAAC	6.086
Methylorubrum extorquens	TGGGACTCCCAAA	6.008
Methylorubrum extorquens	AGGGGTCCTGCGC	5.07
Methylorubrum extorquens	AAGGGGTCCTGCG	4.979
Methylorubrum extorquens	AAGGACATCAACG	4.952
Methylorubrum extorquens	AGGACATCAACGA	4.952
Methylorubrum extorquens	AAGAATAAGCCCC	4.826
Methylorubrum extorquens	GAAGAATAAGCCC	4.826
Methylorubrum extorquens	GACATCAACGAGA	4.679
Methylorubrum extorquens	ACATCAACGAGAC	4.679
Methylorubrum extorquens	CGTGATGGGTGAC	4.409
Methylorubrum extorquens	GTGATGGGTGACA	4.396
Methylorubrum extorquens	ATCGAAGACTCGA	4.262
Methylorubrum extorquens	ATATCGAAGACTC	4.25
Methylorubrum extorquens	AAACAAGGGGTCC	4.246
Methylorubrum extorquens	AACAAGGGGTCCT	4.246
Methylorubrum extorquens	GGTCGATATCGAA	4.236
Methylorubrum extorquens	ACAAGGGGTCCTG	4.217
Methylorubrum extorquens	AGGATCGGCCCGC	3.591
Methylorubrum extorquens	GGGCTTCTTCGGA	3.372
Methylorubrum extorquens	TCTTCGGAAGTCA	3.369
Methylorubrum extorquens	CGAAGGATCGGCC	3.349
Methylorubrum extorquens	GAAGTCAGTGGCA	2.996
Methylorubrum extorquens	AAGTCAGTGGCAG	2.981
Methylorubrum extorquens	AGGTTTACCGCCG	2.666
Methylorubrum extorquens	GGAAAGGTTTACC	2.661
Methylorubrum extorquens	ACCGCCGAAGGAT	2.652
Methylorubrum extorquens	GTTTACCGCCGAA	2.652
Methylorubrum extorquens	CCGCCGAAGGATC	2.636
Methylorubrum extorquens	CTTTGGGTGGCGA	0.398
Methylorubrum extorquens	CTGAATTGAAGCC	0.398
Methylorubrum extorquens	AAATTGAAGAGTT	0.398
Methylorubrum extorquens	GCGGGTGAGGGCC	0.398
Fimbriimonas ginsengisoli	CGGAGGCGTTCAA	0.121
Fimbriimonas ginsengisoli	ACGGAGGCGTTCA	0.121
Fimbriimonas ginsengisoli	AGACGGTTGGCAA	0.121
Fimbriimonas ginsengisoli	AAGACGGTTGGCA	0.121
Fimbriimonas ginsengisoli	CAAGACGGTTGGC	0.121
Fimbriimonas ginsengisoli	GCCGCGTGTATGA	0.121
Fimbriimonas ginsengisoli	AACCGCCTGGGGA	0.121
Fimbriimonas ginsengisoli	CACCCTTTGATCC	0.121
Fimbriimonas ginsengisoli	AGCACCCTTTGAT	0.121
Fimbriimonas ginsengisoli	CGGGGAGGCGCGA	0.121
Fimbriimonas ginsengisoli	GAGGCGCGAGCAC	0.121
Fimbriimonas ginsengisoli	GGCGCGAGCACCC	0.121
Fimbriimonas ginsengisoli	ATACATAGGTTAA	0.121
Fimbriimonas ginsengisoli	CCGGGACGAAAGC	0.121
Fimbriimonas ginsengisoli	CGGGACGAAAGCC	0.121
Fimbriimonas ginsengisoli	AAGCCCTTTTTGA	0.121
Fimbriimonas ginsengisoli	CTTATATTCTGTA	0.121
Fimbriimonas ginsengisoli	ATATTCTGTAGCA	0.121
Fimbriimonas ginsengisoli	TATTCTGTAGCAA	0.121
Fimbriimonas ginsengisoli	ATTCTGTAGCAAG	0.121
Fimbriimonas ginsengisoli	GGCATGACAACCC	0.121
Fimbriimonas ginsengisoli	GTAGCAAGGTTAA	0.121
Fimbriimonas ginsengisoli	CATGACAACCCGA	0.121
Fimbriimonas ginsengisoli	ATGACAACCCGAA	0.121
Fimbriimonas ginsengisoli	CCCTTTGATCCGG	0.121
Fimbriimonas ginsengisoli	CCGGGGAAGATAA	0.121
Fimbriimonas ginsengisoli	CGTGTATGATGAA	0.121
Fimbriimonas ginsengisoli	AGCAAGGTTAACC	0.121
Fimbriimonas ginsengisoli	TAAAATACTTTCA	0.121
Streptomyces sp. RLB3-5	AGGAGGGAGCGTG	0.144
Streptomyces sp. RLB3-5	GGCCCAACCGCAA	0.144
Streptomyces sp. RLB3-5	CACTAGGTGTCGG	0.144
Streptomyces sp. RLB3-5	AGCAGACGCCGAA	0.144
Streptomyces sp. RLB3-5	CGTTATTCGGAGA	0.144
Streptomyces sp. RLB3-5	AGGTTAAGGACCC	0.144
Streptomyces sp. RLB3-5	AAGGACCCGTAGG	0.144
Streptomyces sp. RLB3-5	CGAAGGTTAAGGA	0.144
Streptomyces sp. RLB3-5	TGGCGAAGGTTAA	0.144
Streptomyces sp. RLB3-5	CTGGCGAAGGTTA	0.144
Streptomyces sp. RLB3-5	CACATTCACTGGC	0.144
Streptomyces sp. RLB3-5	ACATTCACTGGCG	0.144
Streptomyces sp. RLB3-5	AAGGCCCACCAAG	0.144
Streptomyces sp. RLB3-5	CATTCACTGGCGA	0.144
Streptomyces sp. RLB3-5	ATTCACTGGCGAA	0.144
Streptomyces sp. RLB3-5	TAACCGGTACTAA	0.144
Streptomyces sp. RLB3-5	CCGTCACGTCACC	0.144
Streptomyces sp. RLB3-5	TAAAGTACTTTCA	0.144
Streptomyces sp. RLB3-5	AAAGTACTTTCAG	0.144
Streptomyces sp. RLB3-5	GGTTGTAAAGTAC	0.144
Streptomyces sp. RLB3-5	GATGGATGAAGAC	0.144
Streptomyces sp. RLB3-5	CGATGGATGAAGA	0.144
Streptomyces sp. RLB3-5	AACGATGGATGAA	0.144
Streptomyces sp. RLB3-5	ACGATGGATGAAG	0.144
Streptomyces sp. RLB3-5	GGGTTGTAAAGTA	0.144
Streptomyces sp. RLB3-5	AAGTACTTTCAGC	0.144
Streptomyces sp. RLB3-5	AGTACTTTCAGCG	0.144
Streptomyces sp. RLB3-5	ATTGGAGGACAAG	0.144
Streptomyces sp. RLB3-5	CCTTGCACTATTA	0.144
Novosphingobium resinovorum	CGAGATCTTCGGA	5.894
Novosphingobium resinovorum	ACGAGATCTTCGG	5.841
Novosphingobium resinovorum	AACGAGATCTTCG	5.763
Novosphingobium resinovorum	ATGATGTCTTCGG	4.204
Novosphingobium resinovorum	ATGTCTTCGGACC	3.987
Novosphingobium resinovorum	GATGTCTTCGGAC	3.987
Novosphingobium resinovorum	TCTTCGGACCAAA	3.856
Novosphingobium resinovorum	GTCTTCGGACCAA	3.826
Novosphingobium resinovorum	CATGTACAGGCGA	3.68
Novosphingobium resinovorum	CTTGGCATGTACA	3.554
Novosphingobium resinovorum	CCTTGGCATGTAC	3.542
Novosphingobium resinovorum	GCCTTGGCATGTA	3.375
Novosphingobium resinovorum	CTTCGGACCAAAG	3.33
Novosphingobium resinovorum	AAGCAGTTGGAGC	3.175
Novosphingobium resinovorum	AAGTATCCTGAAG	2.187
Novosphingobium resinovorum	AGTATCCTGAAGG	2.187
Novosphingobium resinovorum	GAAGTATCCTGAA	2.046
Novosphingobium resinovorum	AGAAGTATCCTGA	2.046
Novosphingobium resinovorum	GTATCCTGAAGGA	1.817
Novosphingobium resinovorum	AGAGAAGTATCCT	1.449
Novosphingobium resinovorum	GCTCCGAATTGAA	1.434
Novosphingobium resinovorum	AGCTCCGAATTGA	1.434
Novosphingobium resinovorum	AAGCTCCGAATTG	1.434
Novosphingobium resinovorum	CTCCGAATTGAAG	1.434
Novosphingobium resinovorum	CCGAATTGAAGCC	1.082
Novosphingobium resinovorum	AGGAGGAGTGCAA	1.082
Novosphingobium resinovorum	GAGGAGGAGTGCA	1.082
Novosphingobium resinovorum	AGAGGAGGAGTGC	1.082
Novosphingobium resinovorum	CAGGGGGCACAGG	1.082
Novosphingobium resinovorum	TATGCGAAAATGA	0.351
Novosphingobium resinovorum	ATGCGAAAATGAA	0.351
Novosphingobium resinovorum	AATGCTTACAAGC	0.351
Novosphingobium resinovorum	GTAGCCGTAGGGA	0.351
Novosphingobium resinovorum	TAGCCGTAGGGAA	0.351
Sphingopyxis terrae	AGTAATGTCTGGG	0.365
Sphingopyxis terrae	CTGGGAAACTGCC	0.365
Sphingopyxis terrae	AGGGCAAAAGGGA	0.365
Sphingopyxis terrae	TATAAGGGCAAAA	0.365
Sphingopyxis terrae	GTGAAGTAACTGA	0.365
Mycobacterium tuberculosis	CATCTCAAGACGG	0.338
Mycobacterium tuberculosis	AAACTGGCAGGCT	0.338
Mycobacterium tuberculosis	AGCTTGACTGCGA	0.338
Mycobacterium tuberculosis	CCGAACCGATTAA	0.338
Mycobacterium tuberculosis	CGAACCGATTAAC	0.338
Staphylococcus aureus	ACGCAGACAGCCA	2.461
Staphylococcus aureus	CACGCAGACAGCC	2.461
Staphylococcus aureus	GTACCGGAAGGAA	2.148
Staphylococcus aureus	CGTACCGGAAGGA	2.148
Staphylococcus aureus	CGGGCACTCTTAC	1.838
Staphylococcus aureus	GCACTCTTACGGA	1.838
Staphylococcus aureus	CACTCTTACGGAA	1.838
Staphylococcus aureus	CGCCACGCCAACC	1.837
Staphylococcus aureus	CCGCCACGCCAAC	1.837
Staphylococcus aureus	GCCGCCACGCCAA	1.837
Staphylococcus aureus	TGCCGCCACGCCA	1.837
Staphylococcus aureus	ACTCTTACGGAAC	1.528
Staphylococcus aureus	CGTCAAGTCGGGC	1.527
Staphylococcus aureus	GTCAAGTCGGGCA	1.527
Staphylococcus aureus	AGGTCACTCCTTC	1.527
Staphylococcus aureus	TAACCGGGAGGAA	1.494
Staphylococcus aureus	AACCGGGAGGAAG	1.494
Staphylococcus aureus	ACCGGGAGGAAGG	1.494
Staphylococcus aureus	AGGGCTCGAGCGA	1.472
Staphylococcus aureus	GGGCTCGAGCGAC	1.472
Staphylococcus aureus	GTAACCGGGAGGA	1.445
Staphylococcus aureus	AGTGACAGGGCTC	1.218
Staphylococcus aureus	ACGGAACTGCCCG	1.218
Staphylococcus aureus	CTTACGGAACTGC	1.218
Staphylococcus aureus	AAGCCGTACCGGA	1.217
Staphylococcus aureus	ACTCCTTCACAGG	1.217
Staphylococcus aureus	CTCCTTCACAGGA	1.217
Staphylococcus aureus	CACTCCTTCACAG	1.217
Staphylococcus aureus	ACCGGCGTTGCGT	1.216
Staphylococcus aureus	CCGGCGTTGCGTA	1.216
Staphylococcus aureus	CGGCGTTGCGTAG	1.216
Staphylococcus aureus	CCAGCGTCAAGTC	1.216
Staphylococcus aureus	CAGCGTCAAGTCG	1.216
Staphylococcus aureus	AGCGTCAAGTCGG	1.216
Staphylococcus aureus	ACAGGGCTCGAGC	1.182
Staphylococcus aureus	CAGGGCTCGAGCG	1.182
Staphylococcus aureus	CCGAGACCGTAGC	1.152
Staphylococcus aureus	GAGGTCGCAGTGA	0.91
Staphylococcus aureus	AGGTCGCAGTGAC	0.91
Staphylococcus aureus	GGTCGCAGTGACA	0.91
Staphylococcus aureus	GCCGAGGGCTTGA	0.91
Staphylococcus aureus	CTCCGAGACCGTA	0.909
Staphylococcus aureus	CCCTCCGAGACCG	0.909
Staphylococcus aureus	CCGACTTTGGCGA	0.908
Staphylococcus aureus	CGACTTTGGCGAG	0.908
Staphylococcus aureus	CCCGACTTTGGCG	0.908
Staphylococcus aureus	ACGCCCGACTTTG	0.908
Staphylococcus aureus	ACCCTCCGAGACC	0.908
Staphylococcus aureus	GACCCTCCGAGAC	0.908
Staphylococcus aureus	AGACCCTCCGAGA	0.908
Staphylococcus aureus	AGGGCTGTAACGC	0.907
Staphylococcus aureus	AAGGGCTGTAACG	0.907
Staphylococcus aureus	GGCTGTAACGCCC	0.907
Staphylococcus aureus	CTCGCTCGGGAAG	0.907
Staphylococcus aureus	CCTCGCTCGGGAA	0.907
Staphylococcus aureus	AAGGGGTGCCTCG	0.907
Staphylococcus aureus	AGGGGTGCCTCGC	0.907
Staphylococcus aureus	GAAGGGGTGCCTC	0.907
Staphylococcus aureus	AGCGAGGGTTACG	0.907
Staphylococcus aureus	GTAGCGAGGGTTA	0.907
Staphylococcus aureus	CGTTGCGTAGCGA	0.907
Staphylococcus aureus	GCGCAACCCTCAC	0.907
Staphylococcus aureus	CGCGACGATCCGA	0.907
Staphylococcus aureus	ACGCGACGATCCG	0.907
Staphylococcus aureus	CACGCGACGATCC	0.907
Staphylococcus aureus	AGCACGCGACGAT	0.907
Staphylococcus aureus	GAAGGGCTGTAAC	0.906
Staphylococcus aureus	GGAAGGGCTGTAA	0.906
Staphylococcus aureus	GGGAAGGGCTGTA	0.906
Staphylococcus aureus	CGAGGGCTTGATC	0.601
Staphylococcus aureus	CAGCCGTCTACAA	0.6
Staphylococcus aureus	ACAAGCAGTCGAA	0.6
Staphylococcus aureus	CAAGCAGTCGAAG	0.6
Staphylococcus aureus	AAGCAGTCGAAGC	0.6
Staphylococcus aureus	TACAAGCAGTCGA	0.6
Staphylococcus aureus	ACTAATCGGCCGA	0.6
Staphylococcus aureus	CTAATCGGCCGAG	0.6
Staphylococcus aureus	AATCGGCCGAGGG	0.6
Staphylococcus aureus	ATCGGCCGAGGGC	0.6
Staphylococcus aureus	CAGAATGAACCGG	0.6
Staphylococcus aureus	CCGTAGGTCCGGA	0.6
Staphylococcus aureus	AGAATGAACCGGC	0.6
Staphylococcus aureus	AAAGGGCGGCTGG	0.599
Staphylococcus aureus	CAAAGGGCGGCTG	0.599
Staphylococcus aureus	ACAAAGGGCGGCT	0.599
Staphylococcus aureus	AGCTACAAAGGGC	0.599
Staphylococcus aureus	AAGCTACAAAGGG	0.599
Staphylococcus aureus	TATGCAGAGGTAA	0.599
Staphylococcus aureus	ATGCAGAGGTAAG	0.599
Staphylococcus aureus	CTGTAACGCCCGA	0.599
Staphylococcus aureus	ACTGCTTTATGCA	0.599
Staphylococcus aureus	CACTGCTTTATGC	0.599
Staphylococcus aureus	CAGCGACGGCAAG	0.599
Staphylococcus aureus	GCCTCGCTCGGGA	0.599
Staphylococcus aureus	CAGTACTAATCGG	0.599
Staphylococcus aureus	ATAAGGGCACAAG	0.599
Staphylococcus aureus	GTATAAGGGCACA	0.599
Staphylococcus aureus	TATAAGGGCACAA	0.599
Staphylococcus aureus	CACCGTATGTTGC	0.599
Staphylococcus aureus	ACCCTCACCGTAT	0.599
Staphylococcus aureus	AACCCTCACCGTA	0.599
Staphylococcus aureus	CGTATGTTGCCAG	0.599
Staphylococcus aureus	ATTAGGTCCCAAG	0.293
Staphylococcus aureus	CCGCAAGGGGTTA	0.293
Staphylococcus aureus	CAAGGGGTTAAGG	0.293
Staphylococcus aureus	CGCAAGGGGTTAA	0.293
Staphylococcus aureus	AAGCTCCGCAAGG	0.293
Staphylococcus aureus	AGCTCCGCAAGGG	0.293
Staphylococcus aureus	AAGGGGTTAAGGG	0.293
Staphylococcus aureus	AAGGTGTGGCCGG	0.293
Staphylococcus aureus	GTAAGCTCCGCAA	0.293
Staphylococcus aureus	CTGTAAGCTCCGC	0.293
Staphylococcus aureus	GGTGTGGCCGGTA	0.293
Staphylococcus aureus	AGGGGTTAAGGGC	0.293
Staphylococcus aureus	CCTGTAAGCTCCG	0.293
Staphylococcus aureus	GGGGTTAAGGGCA	0.293
Staphylococcus aureus	ATCCTGTAAGCTC	0.293
Staphylococcus aureus	TAAGGGGGACGAA	0.293
Staphylococcus aureus	CGGTAAGGGGGAC	0.293
Staphylococcus aureus	GTAAGGGGGACGA	0.293
Staphylococcus aureus	GTTAAGGGCACCA	0.293
Staphylococcus aureus	GGGAGCGTGCGAA	0.293
Staphylococcus aureus	AGGGAGCGTGCGA	0.293
Staphylococcus aureus	AGCGACGGCAAGG	0.293
Staphylococcus aureus	GATTAGGTCCCAA	0.293
Staphylococcus aureus	ACGGCAAGGTTTG	0.293
Staphylococcus aureus	GGATTAGGTCCCA	0.293
Staphylococcus aureus	AAGGGCACCAGTA	0.293
Staphylococcus aureus	AGGGCACCAGTAC	0.293
Staphylococcus aureus	CTGGATTAGGTCC	0.293
Staphylococcus aureus	CTGGTGCGACGGC	0.293
Staphylococcus aureus	AGCAGTCGAAGCA	0.293
Staphylococcus aureus	GCAGTCGAAGCAC	0.293
Staphylococcus aureus	GTCCTGGTGCGAC	0.293
Staphylococcus aureus	CGAAGCACCATAG	0.293
Staphylococcus aureus	AAGCACCATAGGT	0.293
Staphylococcus aureus	AGATCTGGAGGAA	0.293
Staphylococcus aureus	GAGATCTGGAGGA	0.293
Staphylococcus aureus	AGAGATCTGGAGG	0.293
Staphylococcus aureus	GTAGAGATCTGGA	0.293
Staphylococcus aureus	ATCAAGCTACAAA	0.293
Staphylococcus aureus	AGCCGGACGGGGC	0.293
Staphylococcus aureus	GATCAAGCTACAA	0.293
Staphylococcus aureus	CCCTTTTTGACCG	0.293
Staphylococcus aureus	CCTTCGGGTCTAG	0.293
Staphylococcus aureus	AACGAGACCTTCG	0.293
Staphylococcus aureus	ACCTTCGGGTCTA	0.293
Staphylococcus aureus	AGACCTTCGGGTC	0.293
Staphylococcus aureus	AGATCAAGCTACA	0.293
Staphylococcus aureus	AAGATCAAGCTAC	0.293
Staphylococcus aureus	ATCAGGCTCTTGA	0.293
Staphylococcus aureus	AATCAGGCTCTTG	0.293
Staphylococcus aureus	GAAGATCAAGCTA	0.293
Staphylococcus aureus	AGGCTCTTGAGTA	0.293
Staphylococcus aureus	AAATCAGGCTCTT	0.293
Staphylococcus aureus	GCTCTTGAGTATA	0.293
Staphylococcus aureus	CTCTTGAGTATAA	0.293
Staphylococcus aureus	CCTGGGGCTTCAC	0.293
Staphylococcus aureus	AGAAATCAGGCTC	0.293
Pedobacter riviphilus	CATGAAAGTGGCG	6.104
Pedobacter riviphilus	CCTAAGGCTAAAC	0.808
Pedobacter riviphilus	CTAAGGCTAAACA	0.398
Pedobacter riviphilus	GATGGCCAGCCAC	0.398
Pedobacter riviphilus	ATGGCCAGCCACA	0.398
Pedobacter riviphilus	GGATGGCCAGCCA	0.398
Pedobacter riviphilus	AGGATGGCCAGCC	0.398
Pedobacter riviphilus	GAGGATGGCCAGC	0.398
Pedobacter riviphilus	TGTCAGGGAAGAA	0.398
Pedobacter riviphilus	CCTGAAGAATAAG	0.398
Pedobacter riviphilus	ACCTGAAGAATAA	0.398
