# Supplementary material for: mKmer: an unbiased K-mer embedding of microbiomic single-microbe RNA sequencing data
Source: Brief Bioinform. 2025 May 23;26(3):bbaf227. doi: 10.1093/bib/bbaf227 (PMC12100620; doi:10.1093/bib/bbaf227)
Supplement: Supplementary_file_S2_bbaf227 [file supplementary_file_s2_bbaf227.zip]

Archive with 1 entries (1 files):
- Supplementary_file_S2_bbaf227.csv
