# Supplementary material for: mKmer: an unbiased K-mer embedding of microbiomic single-microbe RNA sequencing data
Source: Brief Bioinform. 2025 May 23;26(3):bbaf227. doi: 10.1093/bib/bbaf227 (PMC12100620; doi:10.1093/bib/bbaf227)
Supplement: Supplementary_file_S2_bbaf227 [file supplementary_file_s2_bbaf227.zip › Supplementary_file_S2_bbaf227.csv]

Unique K-mers of human gut smRNA-seq
Species	Gene	Expression
Phocaeicola vulgatus	TGCAAGCGGCCA	0.081
Phocaeicola vulgatus	CTGCAAGCGGCC	0.08
Phocaeicola vulgatus	GTTGGCCGCAGA	0.019
Phocaeicola vulgatus	AGGGGTGCCAAC	-0.011
Phocaeicola vulgatus	GAAGGGGTGCCA	-0.011
Phocaeicola vulgatus	AGAGTTGGCCGC	-0.013
Phocaeicola vulgatus	GAGTTGGCCGCA	-0.013
Phocaeicola vulgatus	AGTTGGCCGCAG	-0.013
